# Supplementary material for: Molecular cloning, sequencing and tissue expression of vasotocin and isotocin precursor genes from Ostariophysian catfishes: phylogeny and evolutionary considerations in teleosts
Source: Front Neurosci. 2015 May 15;9:166. doi: 10.3389/fnins.2015.00166 (PMC4432659; doi:10.3389/fnins.2015.00166)
Supplement: Supplementary file 3 [file DataSheet1.ZIP]

Archive with 1 entries (1 files):
- Supplementary file A.meg
